# Supplementary material for: The Evolution of the Cytochrome c6 Family of Photosynthetic Electron Transfer Proteins
Source: Genome Biol Evol. 2021 Jun 24;13(8):evab146. doi: 10.1093/gbe/evab146 (PMC8358224; doi:10.1093/gbe/evab146)
Supplement: evab146_Supplementary_Data [file evab146_supplementary_data.zip]

Archive with 11 entries (11 files):
- suppl figure 1 alignment.txt
- suppl figure 1 legend.pdf
- suppl figure 1.pdf
- suppl figure 2 alignment.txt
- suppl figure 2 legend.pdf
- suppl figure 2.pdf
- supplementary table 1.xlsx
- supplementary table 2 (suppl figure 1 alignment).csv
- Supplementary table 3.xlsx
- Supplementary table 4.xlsx
- supplementary table 5 (suppl figure 2 alignment).csv
