# Supplementary material for: The Evolution of the Cytochrome c6 Family of Photosynthetic Electron Transfer Proteins
Source: Genome Biol Evol. 2021 Jun 24;13(8):evab146. doi: 10.1093/gbe/evab146 (PMC8358224; doi:10.1093/gbe/evab146)
Supplement: evab146_Supplementary_Data [file evab146_supplementary_data.zip › supplementary table 2 (suppl figure 1 alignment).csv]

Supplementary table 2: Alignment of the sequences used to infer the phylogenetic tree shown in figure 4 and supplementary figure 1. Alignments were performed using Muscle algorithm.
cytochrome	accession	organism	position 1	position 2	position 3	position 4	position 5	position 6	position 7	position 8	position 9	position 10	position 11	position 12	position 13	position 14	position 15	position 16	position 17	position 18	position 19	position 20	position 21	position 22	position 23	position 24	position 25	position 26	position 27	position 28	position 29	position 30	position 31	position 32	position 33	position 34	position 35	position 36	position 37	position 38	position 39	position 40	position 41	position 42	position 43	position 44	position 45	position 46	position 47
c6	WP_102149035.1	Fischerella thermalis CCMEE 5198	-	-	-	-	-	-	A	D	A	A	-	-	N	G	A	K	V	F	S	A	N	C	A	A	C	H	A	G	G	K	N	L	V	Q	-	A	N	K	S	L	S	K	S	D	L	E	-
c6	WP_102164828.1	Fischerella thermalis WC441	-	-	-	-	-	-	A	D	A	A	-	-	N	G	A	K	V	F	S	A	N	C	A	A	C	H	A	G	G	K	N	L	V	Q	-	A	N	K	S	L	S	K	S	D	L	E	-
c6	WP_102174115.1	Fischerella thermalis CCMEE 5268	-	-	-	-	-	-	A	D	A	A	-	-	K	G	A	K	V	F	S	A	N	C	A	A	C	H	A	G	G	K	N	L	V	Q	-	A	N	K	S	L	S	K	S	D	L	E	-
c6	WP_102182765.1	Fischerella thermalis CCMEE 5318	-	-	-	-	-	-	A	D	A	T	-	-	N	G	A	K	V	F	S	A	N	C	A	A	C	H	A	G	G	K	N	L	V	Q	-	A	N	K	S	L	S	K	S	D	L	E	-
c6	WP_102185555.1	Fischerella thermalis CCMEE 5205	-	-	-	-	-	-	A	D	A	A	-	-	N	G	A	K	V	F	S	A	N	C	A	A	C	H	A	G	G	K	N	L	V	Q	-	A	N	K	S	L	N	K	S	D	L	E	-
c6	WP_017312430.1	Fischerella sp. PCC 9339	-	-	-	-	-	-	A	D	A	A	-	-	N	G	A	K	V	F	S	A	N	C	A	S	C	H	A	G	G	K	N	L	V	Q	-	A	N	K	S	L	K	K	S	D	L	E	-
c6	WP_026719109.1	Fischerella sp. PCC 9431	-	-	-	-	-	-	A	D	A	A	-	-	N	G	A	K	V	F	S	A	N	C	A	S	C	H	A	G	G	K	N	L	V	Q	-	A	N	K	S	L	N	K	S	D	L	E	-
c6	WP_102150559.1	Fischerella thermalis CCMEE 5201	-	-	-	-	-	-	A	D	A	A	-	-	S	G	A	K	V	F	S	A	N	C	A	S	C	H	A	G	G	K	N	L	V	Q	-	A	N	K	T	L	K	K	D	A	L	E	-
c6	WP_015114699.1	Nostoc sp. PCC 7107	-	-	-	-	-	-	A	D	T	V	-	-	N	G	A	K	V	F	S	A	N	C	A	S	C	H	A	G	G	K	N	L	V	N	-	A	Q	K	T	L	K	K	E	D	L	E	-
c6	Q3MDW2.1	Trichormus variabilis ATCC 29413	-	-	-	-	-	-	A	D	V	A	-	-	N	G	A	K	I	F	S	A	N	C	A	S	C	H	A	G	G	K	N	L	V	Q	-	A	Q	K	T	L	K	K	E	D	L	E	-
c6	4GYD	Nostoc sp. PCC 7120 FACHB-418	-	-	-	-	-	-	A	D	S	V	-	-	N	G	A	K	I	F	S	A	N	C	A	S	C	H	A	G	G	K	N	L	V	Q	-	A	Q	K	T	L	K	K	A	D	L	E	-
c6	WP_010998389.1	Nostoc sp. PCC 7120 FACHB-418	-	-	-	-	-	-	A	D	S	V	-	-	N	G	A	K	I	F	S	A	N	C	A	S	C	H	A	G	G	K	N	L	V	Q	-	A	Q	K	T	L	K	K	A	D	L	E	-
c6	WP_015138712.1	Nostoc sp. PCC 7524	-	-	-	-	-	-	A	D	S	A	-	-	S	G	A	K	V	F	S	A	N	C	A	A	C	H	A	G	G	K	N	L	V	Q	-	A	N	K	T	L	K	K	D	A	L	E	-
c6	WP_017316253.1	Mastigocladopsis repens	-	-	-	-	-	-	V	D	S	V	-	-	K	G	A	K	V	F	S	A	N	C	A	S	C	H	A	G	G	K	N	L	V	Q	-	A	N	K	N	L	K	K	D	A	L	E	-
c6	ACC79894.1	Nostoc punctiforme PCC 73102	-	-	-	-	-	-	G	D	A	V	-	-	S	G	A	K	V	F	S	A	N	C	A	S	C	H	A	G	G	K	N	L	V	Q	-	A	A	K	N	L	K	K	E	A	L	E	-
c6	AFZ56045.1	Anabaena cylindrica PCC 7122	-	-	-	-	-	-	A	D	A	A	-	-	A	G	K	V	V	F	T	A	N	C	A	S	C	H	A	G	G	K	N	L	V	Q	-	A	D	K	S	L	K	K	E	D	L	E	-
c6	RUR87016.1	Chlorogloeopsis fritschii PCC 6912	-	-	-	-	-	-	A	D	A	A	-	-	S	G	A	K	V	F	S	A	N	C	A	A	C	H	A	G	G	K	N	L	V	Q	-	A	E	K	S	L	K	K	E	A	L	D	-
c6	WP_026734796.1	Fischerella sp. PCC 9605	-	-	-	-	-	-	A	D	V	A	-	-	S	G	A	K	V	F	G	S	N	C	A	A	C	H	T	A	G	K	N	L	V	Q	-	A	D	K	N	L	K	K	E	A	L	D	-
c6	AHJ28280.1	Nodularia spumigena CCY9414	-	-	-	-	-	-	A	D	T	V	-	-	N	G	A	K	I	F	G	A	N	C	A	A	C	H	A	G	G	R	N	L	V	Q	-	A	Q	K	T	L	K	K	D	A	L	E	-
c6	WP_019490738.1	Calothrix sp. PCC 7103	-	-	-	-	-	D	G	D	A	V	-	-	A	G	G	K	I	F	S	A	N	C	A	S	C	H	A	G	G	K	N	L	V	N	-	A	Q	K	T	L	Q	K	D	A	L	E	-
c6	AFZ24843.1	Cylindrospermum stagnale PCC 7417	-	-	-	-	-	-	A	D	A	A	-	-	S	G	A	K	V	F	S	A	N	C	A	Q	C	H	A	G	G	R	N	L	V	N	-	A	A	K	S	L	K	K	A	D	L	E	-
c6	WP_015196755.1	Calothrix parietina	-	-	-	-	-	-	-	D	A	T	-	-	L	G	A	K	V	F	S	A	N	C	A	Q	C	H	A	G	G	K	N	L	V	N	-	A	A	K	T	L	K	K	E	D	L	E	-
c6	EFA70281.1	Cylindrospermopsis raciborskii CS-505	-	-	-	-	-	-	A	D	A	A	-	-	A	G	A	S	V	F	K	A	N	C	A	Q	C	H	L	G	G	K	N	L	V	N	-	A	A	K	T	L	K	K	E	A	L	E	-
c6	WP_016953124.1	Anabaena sp. PCC 7108	-	-	-	-	-	-	-	D	A	A	-	-	D	G	S	K	V	F	S	A	N	C	A	S	C	H	A	G	G	K	N	L	V	N	-	A	A	K	S	L	K	K	A	D	L	V	-
c6	ADI65472.1	Nostoc azollae 0708	-	-	-	-	-	-	A	D	A	A	-	-	A	G	R	A	V	F	T	A	N	C	A	S	C	H	A	G	G	K	N	L	V	N	-	A	G	K	S	L	K	K	A	D	L	E	-
c6	AFZ56046.1	Anabaena cylindrica PCC 7122	-	-	-	-	-	-	A	D	A	A	-	-	A	G	K	A	V	F	T	A	N	C	A	S	C	H	A	G	G	K	N	L	V	N	-	A	A	K	S	L	K	K	A	D	L	V	-
c6	EGJ30538.1	Moorea producens 3L	-	-	-	-	-	A	G	D	A	A	-	-	K	G	K	M	V	F	N	A	N	C	N	A	C	H	Q	G	G	V	N	R	V	I	-	P	M	K	N	L	K	K	E	A	L	E	-
c6	WP_015165915.1	Pseudanabaena sp. PCC	-	-	-	-	-	-	A	D	A	A	-	-	N	G	A	K	L	F	S	V	N	C	A	S	C	H	A	K	G	R	N	L	V	I	-	K	N	K	T	L	Q	K	D	A	L	E	-
c6	WP_083894134.1	Rivularia sp. PCC 7116	-	-	-	-	-	-	A	S	H	E	-	-	E	G	A	Q	L	F	K	Q	N	C	A	A	C	H	A	G	G	G	N	L	V	A	-	A	N	K	T	L	K	K	E	A	L	E	-
c6	BAC89847.1	Gloeobacter violaceus PCC 7421	-	-	-	-	-	-	P	D	L	A	-	-	A	G	E	K	I	F	K	A	N	C	A	A	C	H	A	G	G	N	N	I	V	E	-	P	E	K	T	L	K	K	E	A	L	A	-
c6	ELS34781.1	Pseudanabaena biceps PCC 7429	-	-	-	-	-	-	-	E	Q	T	-	-	S	G	Q	K	V	F	S	S	N	C	A	S	C	H	A	G	G	T	N	R	V	V	-	A	A	K	N	L	K	K	D	A	L	E	-
c6	no accession, dataset: https://doi.org/10.5061/dryad.h75ht	Pseudanabaena sp. PCC 7704	-	-	-	-	-	A	A	D	L	E	-	-	E	G	A	K	I	F	K	A	N	C	V	A	C	H	A	G	G	N	N	N	V	K	-	A	N	K	T	L	K	L	A	A	L	Q	-
c6	WP_026103054.1	Pseudanabaena sp. PCC	-	-	-	-	-	-	A	D	I	E	-	-	A	G	A	K	L	F	K	A	N	C	V	G	C	H	L	N	G	N	N	T	V	Q	-	K	E	K	T	L	K	I	D	A	L	K	-
c6	no accession, dataset: https://doi.org/10.5061/dryad.h75ht	Synechocystis sp. PCC 9635	-	-	-	-	-	A	V	D	L	E	-	-	A	G	A	K	I	F	K	A	N	C	A	A	C	H	A	L	G	K	N	S	V	V	-	A	A	K	T	L	K	K	D	A	L	E	-
c6	WP_041429460.1	Synechococcus sp. PCC 7502	-	-	-	-	-	-	V	D	L	E	-	-	S	G	A	K	I	F	K	A	N	C	A	A	C	H	A	L	G	R	N	N	V	V	-	A	A	K	T	L	K	K	D	A	L	E	-
c6	AFZ35142.1	Stanieria cyanosphaera PCC 7437	-	-	-	-	-	-	G	D	A	G	-	-	N	G	A	K	I	F	N	A	N	C	A	A	C	H	S	G	G	N	N	L	V	N	-	A	T	K	T	L	K	K	D	A	L	E	-
c6	WP_009556597.1	Oscillatoriales cyanobacterium JSC-12	-	-	-	-	-	-	V	D	I	S	-	-	N	G	A	K	I	F	N	A	N	C	S	A	C	H	V	G	G	N	N	V	I	I	-	S	G	K	T	L	K	K	D	A	L	E	-
c6	EDX74719.1	Coleofasciculus chthonoplastes PCC 7420	-	-	-	-	-	-	A	D	T	A	-	-	K	G	A	K	I	F	S	A	N	C	A	A	C	H	I	G	G	N	N	I	V	M	-	A	Q	K	T	L	K	K	D	A	L	E	-
c6	WP_015187826.1	Gloeocapsa sp. PCC 7428	-	-	-	-	-	-	A	D	T	A	-	-	S	G	A	K	I	F	S	T	N	C	A	A	C	H	M	G	G	R	N	V	V	V	-	A	Q	K	T	L	K	Q	D	A	L	E	-
c6	P0A3X9.1	Thermosynechococcus elongatus BP-1	-	-	-	-	-	-	A	D	L	A	-	-	N	G	A	K	V	F	S	G	N	C	A	A	C	H	M	G	G	G	N	V	V	M	-	A	N	K	T	L	K	K	E	A	L	E	-
c6	WP_015124577.1	Synechococcus sp. PCC 6312	-	-	-	-	-	-	A	D	I	A	-	-	D	G	A	K	V	F	S	A	N	C	A	A	C	H	M	G	G	G	N	V	V	M	-	A	N	K	T	L	K	K	E	A	L	E	-
c6	WP_026099026.1	Oscillatoria sp. PCC 10802	-	-	-	-	-	-	-	D	G	A	-	-	A	G	A	K	I	F	S	A	N	C	T	A	C	H	A	G	G	G	N	V	V	M	-	R	N	K	T	L	K	K	E	A	L	E	-
c6	WP_041780861.1	Microcoleus sp. PCC 7113	-	-	-	-	-	-	V	D	A	A	-	-	S	G	A	K	I	F	S	A	N	C	A	A	C	H	A	G	G	R	N	V	V	M	-	A	D	K	T	L	K	K	E	A	L	E	-
c6	AFY88363.1	Chroococcidiopsis thermalis PCC 7203	-	-	-	-	-	-	A	D	I	A	-	-	N	G	A	K	V	F	N	S	N	C	A	A	C	H	M	G	G	K	N	V	V	M	-	A	T	K	T	L	Q	K	D	A	L	E	-
c6	AFZ09106.1	Oscillatoria nigro-viridis PCC 7112	-	-	-	-	-	-	G	D	A	A	-	-	N	G	A	K	I	F	S	A	N	C	A	A	C	H	I	G	G	G	N	V	V	M	-	A	M	K	T	L	K	K	E	A	L	E	-
c6	EGK87135.1	Microcoleus vaginatus FGP-2	-	-	-	-	-	-	G	D	A	A	-	-	N	G	A	K	I	F	S	S	N	C	A	A	C	H	I	G	G	G	N	V	V	M	-	A	M	K	T	L	K	K	E	A	L	E	-
c6	CBN53789.1	Oscillatoria sp. PCC 6506	-	-	-	-	-	E	G	N	I	A	-	-	N	G	A	K	V	F	A	A	N	C	A	A	C	H	I	G	G	G	N	V	V	M	-	A	Q	R	T	L	K	K	E	A	L	E	-
c6	WP_036799801.1	Pleurocapsa sp. PCC 7319	-	-	-	-	-	-	G	D	A	A	-	-	S	G	A	K	I	F	S	A	N	C	A	A	C	H	A	G	G	N	N	V	I	N	-	G	A	K	T	L	K	K	D	A	L	A	-
c6	AFZ15065.1	Crinalium epipsammum PCC 9333	-	-	-	-	-	E	G	D	A	A	-	-	S	G	A	K	I	F	S	A	N	C	A	A	C	H	A	G	G	N	N	V	I	M	-	A	N	K	N	L	K	K	E	T	L	E	-
c6	AFY82449.1	Oscillatoria acuminata PCC 6304	-	-	-	-	-	-	G	D	A	A	-	-	N	G	A	K	I	F	S	A	N	C	A	A	C	H	A	G	G	N	N	V	I	M	-	A	N	K	T	L	K	K	D	A	L	D	-
c6	AFY94691.1	Chamaesiphon minutus PCC 6605	-	-	-	-	-	-	G	D	A	A	-	-	S	G	S	K	I	F	S	A	N	C	A	A	C	H	A	G	G	N	N	V	I	M	-	A	N	K	N	L	K	K	E	A	L	A	-
c6	WP_018397197.1	filamentous cyanobacterium ESFC-1	-	-	-	-	-	-	G	D	T	T	-	-	H	G	K	Q	I	F	A	A	N	C	A	V	C	H	L	N	G	K	N	A	V	M	-	P	M	K	T	L	E	K	E	A	L	E	-
c6	AFZ48806.1	Cyanobacterium stanieri PCC 7202	-	-	-	-	-	-	A	D	V	A	-	-	Q	G	G	A	I	F	S	A	N	C	A	S	C	H	L	G	G	R	N	V	V	N	-	A	A	K	T	L	Q	K	E	D	L	E	-
c6	AFZ54910.1	Cyanobacterium aponinum PCC 10605	-	-	-	-	-	-	G	D	V	T	-	-	K	G	A	A	I	F	S	A	N	C	A	S	C	H	M	G	G	K	N	V	V	N	-	P	A	K	T	L	Q	K	E	D	L	E	-
c6	BAG05450.1	Microcystis aeruginosa NIES-843	-	-	-	-	-	-	-	-	-	-	-	-	D	G	A	S	I	F	S	A	N	C	A	S	C	H	M	G	G	K	N	V	V	N	-	A	A	K	T	L	K	K	E	D	L	V	-
c6	B7K722.1	Gloeothece citriformis PCC 7424	-	-	-	-	-	-	G	D	A	G	-	-	N	G	S	K	V	F	S	A	N	C	N	A	C	H	L	G	G	K	N	V	V	N	-	A	A	K	T	L	N	K	S	D	L	E	-
c6	WP_017658557.1	Geitlerinema sp. PCC 7105	-	-	-	-	-	-	A	D	I	E	-	-	H	G	S	Q	V	F	S	A	N	C	T	A	C	H	M	G	G	G	N	V	V	N	-	A	A	K	T	L	K	K	D	A	L	E	-
c6	WP_006530610.1	Gloeocapsa sp. PCC 73106	-	-	-	-	-	-	G	D	I	A	-	-	N	G	A	K	V	F	S	A	N	C	A	A	C	H	A	G	G	L	N	V	V	N	-	G	A	K	T	L	K	K	G	D	L	E	-
c6	P25935.1	Synechococcus elongatus PCC 7942 FACHB-805	-	-	-	-	-	-	A	D	L	A	-	-	H	G	G	Q	V	F	S	A	N	C	A	A	C	H	L	G	G	R	N	V	V	N	-	P	A	K	T	L	Q	K	A	D	L	D	-
c6	WP_015173276.1	Geitlerinema sp. PCC 7407	-	-	-	-	-	-	A	D	L	N	-	-	S	G	A	Q	V	F	G	A	N	C	A	A	C	H	I	G	G	G	N	V	V	N	-	A	A	K	T	L	K	K	A	D	L	E	-
c6	NEV68216.1	Lyngbya confervoides BDU141951	-	-	-	-	-	-	G	D	S	A	-	-	H	G	G	Q	I	F	A	S	N	C	A	A	C	H	I	G	G	G	N	V	V	N	-	A	A	K	T	L	K	L	A	D	L	E	-
c6	WP_155834795.1	Leptolyngbya sp. PCC 6406	-	-	-	-	-	-	A	D	T	A	-	-	H	G	A	Q	V	F	A	S	S	C	A	A	C	H	I	G	G	G	N	V	V	N	-	G	A	K	T	L	K	I	E	A	L	N	-
c6	BAC89921.1	Gloeobacter violaceus PCC 7421	-	-	-	-	-	-	A	D	L	A	-	-	Q	G	E	K	V	F	K	A	N	C	A	M	C	H	A	G	G	R	N	T	V	N	-	P	A	K	T	L	K	I	E	D	L	K	-
c6	BAL31696.1	Synechocystis sp. PCC 6803 substr. PCC-N	-	-	-	-	-	-	A	D	L	A	-	-	H	G	K	A	I	F	A	G	N	C	A	A	C	H	N	G	G	L	N	A	I	N	-	P	S	K	T	L	K	M	A	D	L	E	-
c6	WP_017324572.1	Synechococcus sp. PCC 7336	-	-	-	-	-	E	P	D	L	A	-	-	L	G	K	K	V	F	A	S	N	C	A	S	C	H	K	G	G	L	N	V	V	V	-	A	A	K	T	L	Q	K	G	A	L	E	-
c6	BBD53809.1	Planktothrix agardhii NIES-204	-	-	-	-	-	-	A	D	L	A	-	-	S	G	A	K	I	F	A	S	N	C	A	S	C	H	A	G	G	R	N	L	I	N	-	A	S	K	T	L	K	K	S	D	L	E	-
c6	KEI68938.1	Planktothrix agardhii NIVA-CYA 126	-	-	-	-	-	-	A	D	L	A	-	-	S	G	A	K	I	F	A	S	N	C	A	S	C	H	A	G	G	R	N	L	I	N	-	A	S	K	T	L	K	K	S	D	L	E	-
c6	KKI98784.1	Prochlorothrix hollandica PCC 9006 CALU 1027	-	-	-	-	-	-	-	-	A	A	-	-	S	G	A	S	I	F	S	A	K	C	A	Q	C	H	L	G	G	K	N	I	I	N	-	P	T	K	T	L	S	L	A	D	L	Q	-
c6	WP_006511450.1	Xenococcus sp. PCC 7305	-	-	-	-	-	-	-	-	-	-	-	-	D	G	A	A	T	F	S	A	N	C	A	A	C	H	S	G	G	G	N	V	I	N	-	P	T	A	T	L	S	L	A	D	L	Q	-
c6	B7JYX3.1	Rippkaea orientalis PCC 8801	-	-	-	-	-	-	G	D	A	A	-	-	A	G	K	T	V	F	T	A	K	C	A	Q	C	H	L	G	G	K	N	L	V	N	-	P	A	K	T	L	S	K	A	D	L	E	-
c6	EAM49809.1	Crocosphaera watsonii WH 8501	-	-	-	-	-	-	G	D	A	G	-	-	A	G	K	G	I	F	T	A	N	C	N	A	C	H	M	G	G	G	N	V	V	A	G	P	S	K	G	L	A	K	N	Y	L	E	-
c6	ABG51761.1	Trichodesmium erythraeum IMS101	-	-	-	-	-	-	A	D	I	A	-	-	S	G	K	G	V	F	Q	G	N	C	A	A	C	H	I	G	G	K	N	N	I	N	-	P	A	K	T	L	Q	K	S	D	L	E	-
c6	EFA69753.1	Cylindrospermopsis raciborskii CS-505	-	-	-	-	-	-	A	D	T	A	-	-	A	G	A	A	V	F	Q	A	N	C	A	Q	C	H	A	G	G	K	N	L	A	N	-	A	A	K	T	L	S	K	A	D	L	E	-
c6	WP_015121471.1	Rivularia sp. PCC 7116	-	-	-	-	-	-	-	D	A	A	-	-	A	G	G	A	V	F	N	A	N	C	A	S	C	H	A	G	G	R	N	L	V	N	-	A	Q	K	T	L	S	K	A	D	L	E	-
c6	EDZ96763.1	Arthrospira maxima CS-328	-	-	-	-	-	-	A	D	A	A	-	-	A	G	A	S	V	F	S	A	N	C	A	A	C	H	M	G	G	R	N	V	I	V	-	A	N	K	T	L	S	K	S	D	L	A	K
c6	KDR55240.1	Arthrospira platensis str. Paraca	-	-	-	-	-	-	G	D	V	A	-	-	A	G	A	S	V	F	S	A	N	C	A	A	C	H	M	G	G	R	N	V	I	V	-	A	N	K	T	L	S	K	S	D	L	A	K
c6	ERT05481.1	Lyngbya aestuarii BL J	-	-	-	-	-	D	G	D	P	A	-	-	S	G	G	Q	V	F	A	A	N	C	N	A	C	H	M	G	G	K	N	V	I	M	-	S	N	K	T	L	S	K	A	D	L	A	K
c6	WP_009783117.1	Lyngbya sp. PCC 8106	-	-	-	-	-	D	G	D	P	A	-	-	T	G	S	Q	V	F	A	A	N	C	N	A	C	H	M	G	G	K	N	V	I	M	-	S	N	K	T	L	S	K	A	D	L	A	K
c6	WP_006516345.1	Leptolyngbya sp. PCC 7375	-	-	-	-	-	-	A	D	A	G	-	-	A	G	A	Q	V	F	A	A	N	C	A	A	C	H	I	G	G	G	N	A	V	N	-	P	A	K	T	L	K	K	D	D	L	V	-
c6	WP_010472213.1	Acaryochloris sp. CCMEE 5410	-	-	-	-	-	-	A	D	A	G	-	-	A	G	A	G	V	F	N	A	N	C	A	A	C	H	A	G	G	N	N	V	V	Q	-	A	D	K	T	L	K	A	D	A	L	S	-
c6	WP_006454454.1	Synechococcus sp. PCC 7335	-	-	-	-	-	-	G	D	I	A	-	-	Q	G	K	Q	V	F	A	T	N	C	V	A	C	H	A	G	G	R	N	V	V	Q	-	A	D	K	T	L	K	Q	D	A	L	E	S
c6	AAB81077.1	Synechococcus sp. PCC 7002	-	-	-	-	-	-	A	D	A	A	-	-	A	G	A	Q	V	F	A	A	N	C	A	A	C	H	A	G	G	N	N	A	V	M	-	P	T	K	T	L	K	A	D	A	L	K	T
c6	WP_015132684.1	Leptolyngbya sp. PCC 7376	-	-	-	-	-	-	A	D	L	A	-	-	A	G	E	Q	V	F	T	A	N	C	N	A	C	H	I	G	G	N	N	A	V	M	-	P	P	K	T	L	K	E	D	A	L	K	A
c6	WP_006040849.1	Synechococcus sp. WH 7805	-	-	-	-	-	S	P	D	P	E	-	-	H	G	A	Q	L	F	S	A	N	C	A	A	C	H	M	G	G	G	N	V	I	S	-	A	S	R	T	L	S	Q	T	D	L	Q	A
c6	WP_011932661.1	Synechococcus sp. WH 7803	-	-	-	-	-	S	P	D	P	E	-	-	H	G	A	Q	L	F	S	A	N	C	A	A	C	H	M	G	G	G	N	V	I	S	-	A	S	R	T	L	S	Q	T	D	L	Q	A
c6	WP_038013829.1	Synechococcus sp. WH 8016	-	-	-	-	-	-	V	D	L	D	-	-	H	G	G	Q	L	F	S	A	N	C	A	A	C	H	M	G	G	G	N	V	I	S	-	A	S	R	T	L	S	Q	S	D	L	Q	A
c6	WP_041427049.1	Synechococcus sp. CC9311	-	-	-	-	-	-	G	D	L	D	-	-	H	G	G	Q	L	F	S	A	N	C	A	A	C	H	M	G	G	G	N	V	I	S	-	A	S	R	T	L	S	Q	S	D	L	Q	A
c6	WP_007097486.1	Synechococcus sp. RS9916	-	-	-	-	-	N	P	D	S	G	-	-	N	G	S	Q	I	F	S	T	N	C	A	A	C	H	M	G	G	G	N	V	I	R	-	A	S	R	T	L	S	E	A	D	L	Q	A
c6	WP_083774525.1	Synechococcus sp. RS9917	-	-	-	-	-	-	-	N	L	E	-	-	N	G	S	Q	V	F	S	A	Q	C	A	A	C	H	M	G	G	G	N	V	I	R	-	A	S	R	T	L	C	Q	S	D	L	Q	A
c6	WP_006850491.1	Synechococcus sp. WH 8109	I	D	T	I	E	S	S	A	L	E	-	-	R	G	E	Q	I	F	N	S	N	C	A	A	C	H	M	G	G	G	N	V	I	S	-	A	N	R	T	L	K	I	S	D	L	N	D
c6	WP_041434571.1	Synechococcus sp. CC9605	I	D	A	L	K	S	S	A	L	E	-	-	R	G	E	Q	I	F	N	S	N	C	A	A	C	H	M	G	G	G	N	V	I	R	-	A	N	R	T	L	K	I	S	D	L	N	A
c6	WP_011128362.1	Synechococcus sp. WH 8102	-	-	-	L	E	S	A	L	I	E	-	-	Q	G	E	Q	I	F	S	S	N	C	A	A	C	H	M	G	G	G	N	V	I	R	-	A	N	R	S	L	K	I	R	D	L	N	A
c6	ABB25881.1	Synechococcus sp. CC9902	-	-	-	-	-	-	F	D	S	P	L	E	Q	G	E	Q	I	F	S	Q	N	C	A	A	C	H	M	G	G	G	N	V	I	R	-	A	S	R	T	L	N	I	R	D	L	N	A
c6	WP_009790048.1	Synechococcus sp. BL107	-	-	-	-	-	-	S	A	V	E	-	-	Q	G	E	Q	I	F	S	Q	N	C	A	A	C	H	M	G	G	G	N	V	I	R	-	A	S	R	T	L	N	I	R	D	L	N	A
c6	CAE20684.1	Prochlorococcus marinus str. MIT 9313	-	-	-	-	-	-	A	D	S	A	-	-	H	G	G	Q	V	F	S	S	T	C	A	A	C	H	A	G	G	G	N	I	V	D	-	P	A	K	T	L	Q	K	A	A	L	E	A
c6	WP_006041107.1	Synechococcus sp. WH 7805	-	-	-	-	-	-	T	D	A	V	-	-	R	G	G	Q	I	F	T	T	N	C	A	A	C	H	A	G	G	G	N	I	I	K	-	A	E	R	T	L	R	E	A	D	L	K	A
c6	WP_011932892.1	Synechococcus sp. WH 7803	-	-	-	A	D	A	T	D	T	V	-	-	R	G	G	Q	I	F	T	T	N	C	A	A	C	H	A	G	G	G	N	I	I	K	-	A	E	R	T	L	Q	E	A	D	L	K	A
c6	WP_006853109.1	Synechococcus sp. WH 8016	-	-	-	-	-	-	S	D	T	V	-	-	R	G	G	Q	I	F	N	T	N	C	A	A	C	H	A	G	G	G	N	I	V	K	-	S	E	R	T	L	R	Q	A	D	L	E	A
c6	WP_011619670.1	Synechococcus sp. CC9311	-	-	-	-	-	-	S	D	T	V	-	-	R	G	G	Q	I	F	N	T	N	C	A	A	C	H	A	G	G	G	N	I	V	K	-	S	E	R	T	L	R	Q	D	D	L	E	A
c6	WP_007097586.1	Synechococcus sp. RS9916	-	-	-	-	-	-	G	D	A	V	-	-	N	G	A	K	V	F	S	A	N	C	A	A	C	H	A	G	G	G	N	V	V	N	-	G	E	H	T	L	Q	Q	D	D	L	K	A
c6	WP_038001948.1	Synechococcus sp. RS9917	-	-	-	-	-	-	A	D	A	A	-	-	L	G	A	K	V	F	S	S	N	C	A	A	C	H	A	G	G	G	N	I	V	N	-	G	E	R	T	L	R	Q	A	D	L	Q	D
c6	WP_038001246.1	Synechococcus sp. RS9917	-	-	-	-	-	-	A	D	A	A	-	-	H	G	A	Q	I	F	S	A	N	C	A	A	C	H	I	G	G	G	N	V	V	N	-	A	E	R	T	L	K	Q	A	D	L	D	A
c6	WP_038004231.1	Synechococcus sp. WH 7805	-	-	-	-	-	-	A	D	S	A	-	-	H	G	E	Q	I	F	S	A	N	C	A	A	C	H	M	G	G	G	N	V	V	N	-	G	Q	R	T	L	Q	Q	D	D	L	K	A
c6	WP_038024062.1	Synechococcus sp. RS9916	-	-	-	-	-	-	A	D	A	A	-	-	H	G	A	Q	V	F	S	A	N	C	A	A	C	H	I	G	G	G	N	V	V	N	-	G	Q	R	T	L	Q	Q	D	D	L	K	A
c6	WP_041426592.1	Synechococcus sp. CC9311	-	-	-	-	-	-	A	D	V	A	-	-	H	G	E	Q	V	F	S	A	N	C	A	A	C	H	M	G	G	G	N	V	V	N	-	G	Q	R	T	L	K	Q	D	D	L	K	A
c6	WP_010307448.1	Synechococcus sp. CB0101	-	-	-	-	-	-	A	D	A	D	-	-	H	G	A	Q	V	F	S	A	N	C	A	A	C	H	M	G	G	G	N	V	V	N	-	A	E	R	T	L	K	K	D	A	L	E	A
c6	WP_010316724.1	Synechococcus sp. CB0205	-	-	-	-	-	-	A	D	A	D	-	-	H	G	A	Q	I	F	S	A	N	C	A	A	C	H	M	G	G	G	N	V	V	N	-	A	E	R	T	L	K	K	E	A	L	E	S
c6	WP_037980570.1	Synechococcus sp. WH 5701	-	-	-	-	-	-	A	D	A	A	-	-	H	G	G	Q	I	F	S	A	N	C	A	A	C	H	M	G	G	G	N	V	V	N	-	A	E	R	T	L	K	A	D	A	L	T	A
c6	AFY27330.1	Cyanobium gracile PCC 6307	-	-	-	-	-	-	A	D	A	A	-	-	H	G	G	Q	I	F	S	A	N	C	A	A	C	H	M	G	G	G	N	V	V	N	-	A	E	R	T	L	K	A	D	A	L	A	S
c6	WP_011935334.1	Synechococcus sp. RCC307	-	-	-	-	-	-	A	D	V	A	-	-	H	G	G	Q	I	F	S	A	N	C	V	A	C	H	M	G	G	G	N	V	V	N	-	G	E	R	T	L	K	A	E	A	L	D	A
c6	WP_015224398.1	Halothece sp. PCC 7418	-	-	-	-	-	-	-	-	A	A	-	-	N	G	A	Q	V	F	Q	A	N	C	A	V	C	H	A	N	G	G	N	R	I	M	-	A	N	K	T	L	K	Q	E	A	L	E	-
c6	WP_156817928.1	Oscillatoriales cyanobacterium JSC-12	-	-	E	A	S	A	A	V	L	A	-	-	N	G	A	K	V	F	S	A	N	C	A	A	C	H	A	N	G	N	N	V	I	N	-	A	S	K	S	L	K	A	D	A	L	H	-
c6	KEI67918.1	Planktothrix agardhii NIVA-CYA 126/8	-	-	-	-	-	-	E	G	V	L	-	-	S	G	S	T	I	F	S	N	S	C	A	A	C	H	I	N	G	N	N	V	I	V	-	A	N	K	T	L	K	K	K	A	L	T	K
c6	ADI63351.1	Nostoc azollae 0708	-	-	-	-	-	-	A	E	T	S	-	-	N	G	S	K	I	F	N	A	N	C	A	A	C	H	I	G	G	A	N	I	L	V	-	E	H	K	T	L	Q	K	S	G	L	S	K
c6	WP_042490998.1	Anabaena sp. PCC 7108	-	-	-	-	-	-	A	E	T	F	-	-	N	G	S	K	I	F	N	A	N	C	T	A	C	H	I	G	G	A	N	I	L	I	-	E	D	K	T	L	R	K	E	A	L	S	K
c6	AFZ57353.1	Anabaena cylindrica PCC 7122	-	-	-	-	-	-	T	E	T	F	-	-	K	G	R	E	I	F	N	A	N	C	A	S	C	H	I	G	G	N	N	I	L	V	-	E	H	K	T	L	E	K	E	A	L	A	K
c6	EFA70395.1	Cylindrospermopsis raciborskii CS-505	-	-	-	-	-	-	A	E	I	S	-	-	R	G	H	A	I	F	K	T	E	C	A	S	C	H	V	G	G	G	N	I	L	V	-	E	N	K	T	L	K	T	S	A	M	K	K
c6	RUT08994.1	Calothrix desertica PCC 7102	-	-	-	-	-	-	-	D	-	N	-	-	N	G	D	R	I	F	T	N	N	C	S	S	C	H	L	G	G	G	N	I	L	I	-	A	N	K	T	L	H	K	E	A	L	S	Q
c6	WP_019492695.1	Calothrix sp. PCC 7103	-	-	-	-	-	-	A	E	-	S	-	-	N	G	D	R	I	F	T	N	N	C	S	S	C	H	L	G	G	G	N	I	L	I	-	A	N	K	T	L	H	K	E	G	L	S	K
c6	WP_041740248.1	Calothrix parietina	-	-	-	-	-	-	A	E	V	S	-	-	N	G	A	K	I	F	N	N	N	C	A	S	C	H	L	G	G	G	N	I	L	I	-	G	E	K	T	L	Q	K	S	A	L	S	Q
c6	WP_044500392.1	Nostoc sp. PCC 7107	-	-	-	-	-	-	A	E	T	S	-	-	N	G	A	K	I	F	S	A	N	C	S	S	C	H	I	G	G	G	N	I	L	V	-	A	E	K	T	L	T	K	E	A	L	S	K
c6	ACC81321.1	Nostoc punctiforme PCC 73102	-	-	-	-	-	-	A	E	T	S	-	-	N	G	A	K	I	F	E	A	N	C	A	S	C	H	I	G	G	G	N	I	L	I	-	S	Q	K	T	L	K	K	E	A	L	S	K
c6	AFZ25107.1	Cylindrospermum stagnale PCC 7417	-	-	-	-	-	-	A	E	T	A	-	-	N	G	A	K	I	F	N	A	N	C	A	S	C	H	I	G	G	G	N	I	L	I	-	E	H	K	T	L	K	K	E	A	L	S	K
c6	ABA22357.1	Trichormus variabilis ATCC 29413	-	-	-	-	-	-	A	E	L	P	-	-	T	G	A	K	I	F	N	N	N	C	A	S	C	H	I	G	G	G	N	I	L	I	-	S	E	K	T	L	K	K	E	A	L	L	K
c6	WP_044520543.1	Nostoc sp. PCC 7120 FACHB-418	-	-	-	-	-	-	A	E	L	P	-	-	T	G	A	K	I	F	N	N	N	C	A	S	C	H	I	G	G	G	N	I	L	I	-	S	E	K	T	L	K	K	E	A	L	L	K
c6	WP_041555326.1	Nostoc sp. PCC 7524	-	-	-	-	-	-	A	E	T	S	-	-	K	G	A	K	I	F	T	N	N	C	A	S	C	H	I	G	G	G	N	I	L	V	-	S	K	K	T	L	K	K	E	A	L	S	Q
c6	RUR86948.1	Chlorogloeopsis fritschii PCC 6912	-	-	-	-	-	-	A	E	T	S	-	-	K	A	A	K	I	F	N	S	N	C	A	S	C	H	I	G	G	G	N	I	L	I	-	S	E	K	T	L	K	K	E	A	L	Q	K
c6	WP_026733472.1	Fischerella sp. PCC 9605	-	-	-	-	-	-	A	E	T	S	-	-	K	A	A	K	I	F	N	S	N	C	A	S	C	H	I	G	G	G	N	I	L	I	-	A	E	K	T	L	K	K	E	A	L	Q	K
c6	WP_017310503.1	Fischerella sp. PCC 9339	-	-	-	-	-	-	A	E	I	S	-	-	P	A	A	K	I	F	A	S	N	C	A	S	C	H	I	G	G	G	N	V	L	I	-	A	E	K	T	L	R	K	E	A	L	Q	K
c6	WP_026722373.1	Fischerella sp. PCC 9431	-	-	-	-	-	-	A	E	I	S	-	-	G	A	A	K	I	F	A	S	N	C	A	S	C	H	I	G	G	G	N	V	L	I	-	A	E	K	T	L	R	K	E	A	L	Q	K
c6	WP_062250441.1	Fischerella sp. NIES-3754	-	-	-	-	-	-	A	E	I	S	-	-	D	A	A	K	I	F	N	S	N	C	A	S	C	H	I	G	G	G	N	V	L	I	-	A	E	K	T	L	K	K	E	A	L	Q	Q
c6	WP_102151115.1	Fischerella thermalis CCMEE 5201	-	-	-	-	-	-	A	E	I	S	-	-	D	A	A	K	I	F	N	S	N	C	A	S	C	H	I	G	G	G	N	I	L	I	-	A	E	K	T	L	K	K	E	A	L	Q	K
c6	WP_102182889.1	Fischerella thermalis CCMEE 5318	-	-	-	-	-	-	A	E	I	S	-	-	D	A	A	K	I	F	N	S	N	C	A	S	C	H	I	G	G	G	N	I	L	I	-	A	E	K	T	L	K	K	E	A	L	Q	Q
c6	WP_102171782.1	Fischerella thermalis CCMEE 5268	-	-	-	-	-	-	A	E	I	S	-	-	D	A	A	K	I	F	N	S	N	C	A	S	C	H	I	G	G	G	N	V	L	I	-	A	E	K	T	L	K	K	E	A	L	Q	Q
c6	WP_009458209.1	Fischerella thermalis PCC 7521	-	-	-	-	-	-	A	E	I	S	-	-	D	A	A	K	I	F	N	S	N	C	A	S	C	H	I	G	G	G	N	V	L	I	-	A	E	K	T	L	K	K	E	A	L	Q	Q
c6	WP_102221609.1	Fischerella thermalis CCMEE 5194	-	-	-	-	-	-	G	E	I	S	-	-	D	A	A	K	I	F	N	S	N	C	A	S	C	H	I	G	G	G	N	V	L	I	-	A	E	K	T	L	K	K	E	A	L	Q	Q
c6	BAD79464.1	Synechococcus elongatus PCC 6301	-	-	-	-	-	-	A	D	L	Q	-	-	V	G	A	R	L	F	Q	S	N	C	T	T	C	H	L	N	G	G	N	V	I	N	-	G	Q	K	T	L	R	Q	E	A	L	R	-
c6	WP_049749575.1	Synechococcus sp. JA-2-3Ba(2-13)	-	-	-	-	-	E	P	D	L	A	-	-	L	G	A	K	V	F	Q	A	K	C	V	G	C	H	L	N	G	R	N	T	L	V	-	A	A	K	N	L	S	L	A	A	L	H	-
c6C	WP_019500107.1	Pseudanabaena sp. PCC 6802	-	-	-	-	-	-	A	D	L	A	-	-	R	G	A	E	I	F	N	A	N	C	A	G	C	H	A	N	G	G	N	I	V	R	-	R	N	K	T	L	K	L	K	A	L	S	-
c6C	AFZ07626.1	Oscillatoria nigro-viridis PCC 7112	-	-	-	D	T	A	T	N	P	A	-	-	T	A	A	E	V	F	T	A	N	C	A	G	C	H	I	N	G	S	N	I	I	R	-	R	G	K	N	L	K	Q	K	A	L	K	-
c6C	EGK85152.1	Microcoleus vaginatus FGP-2	-	-	-	D	T	A	T	N	P	T	-	-	T	A	A	E	V	F	S	A	N	C	A	G	C	H	I	N	G	S	N	I	I	R	-	R	G	K	N	L	K	Q	K	A	L	K	-
c6C	WP_009632682.1	Synechocystis sp. PCC 7509	-	-	-	-	-	-	A	S	T	T	-	-	E	T	A	T	L	F	T	N	N	C	A	G	C	H	I	N	G	G	N	I	V	R	-	R	G	K	S	L	K	T	K	A	L	K	-
c6C	ERT03858.1	Lyngbya aestuarii BL J	-	-	-	-	-	-	A	N	S	Q	-	-	N	G	A	K	I	F	N	L	Q	C	A	G	C	H	V	G	G	G	N	I	I	R	-	W	G	K	T	L	K	K	N	A	L	N	-
c6C	WP_009782599.1	Lyngbya sp. PCC 8106	-	-	-	-	-	-	A	N	S	Q	-	-	N	G	A	K	V	F	N	Q	Q	C	A	G	C	H	A	G	G	G	N	I	V	R	-	W	G	K	T	L	K	K	N	A	L	N	-
c6B	WP_009790065.1	Synechococcus sp. BL107	-	-	-	-	-	-	A	A	S	N	-	-	E	G	A	A	L	F	Q	Q	H	C	A	A	C	H	I	N	G	G	N	I	I	R	-	R	G	K	T	L	K	L	K	A	L	E	-
c6B	WP_011359701.1	Synechococcus sp. CC9902	-	-	-	-	-	-	A	A	S	S	-	-	E	G	A	A	L	F	Q	Q	H	C	A	A	C	H	I	N	G	G	N	I	I	R	-	R	G	K	T	L	K	L	K	A	L	E	-
c6B	WP_025362362.1	Synechococcus sp. WH 8109	-	-	-	-	-	-	P	D	A	S	-	-	P	G	A	L	L	F	E	Q	H	C	A	G	C	H	I	N	G	G	N	I	I	R	-	R	G	K	N	L	K	L	K	T	L	E	-
c6B	WP_156782999.1	Synechococcus sp. CC9605	-	-	-	-	A	G	R	D	A	S	-	-	T	G	A	L	L	F	E	Q	H	C	A	G	C	H	I	N	G	G	N	I	I	R	-	R	G	K	N	L	K	L	K	T	L	E	-
c6B	4KMG	Synechococcus sp. WH 8102	-	-	-	-	-	-	E	T	S	G	-	-	E	G	A	V	L	F	G	Q	H	C	A	G	C	H	V	N	G	G	N	I	I	R	-	R	G	K	N	L	K	L	A	T	L	K	-
c6B	WP_042504353.1	Synechococcus sp. WH 8103	-	-	-	-	-	-	G	E	T	S	G	-	E	G	A	V	L	F	G	Q	H	C	A	G	C	H	V	N	G	G	N	I	I	R	-	R	G	K	N	L	K	L	A	T	L	K	-
c6B	WP_011932644.1	Synechococcus sp. WH 7803	-	-	-	-	-	-	A	L	S	S	-	-	D	G	A	Q	L	F	D	L	H	C	A	G	C	H	P	N	G	G	N	I	I	R	-	R	G	R	S	L	K	L	K	D	L	S	-
c6B	WP_038004100.1	Synechococcus sp. WH 7805	-	-	-	-	-	-	V	D	A	L	A	P	D	G	E	Q	L	F	D	L	H	C	A	G	C	H	P	N	G	G	N	I	I	R	-	R	G	R	S	L	K	L	K	D	L	S	-
c6B	WP_007102032.1	Synechococcus sp. RS9917	-	-	-	-	-	-	A	S	A	A	-	-	D	G	E	Q	L	F	N	N	H	C	A	G	C	H	P	H	G	G	N	I	I	R	-	R	G	R	T	L	K	L	R	A	L	E	-
c6B	WP_007097459.1	Synechococcus sp. RS9916	-	-	-	-	-	-	-	-	-	T	-	-	S	G	Q	E	L	F	S	N	H	C	A	G	C	H	V	N	G	G	N	I	I	R	-	R	G	R	T	L	K	L	A	A	L	K	-
c6B	ABM78561.1	Prochlorococcus marinus str. MIT 9303	-	-	-	-	-	-	L	D	I	D	-	-	S	G	G	S	L	F	K	Q	H	C	S	G	C	H	V	N	G	G	N	I	I	R	-	R	N	K	T	L	R	L	K	A	L	E	-
c6B	CAE20637.1	Prochlorococcus marinus str. MIT 9313	-	-	-	-	-	-	L	D	T	D	-	-	A	G	G	S	L	F	K	Q	H	C	S	G	C	H	V	N	G	G	N	I	I	R	-	R	N	K	T	L	R	L	K	A	L	E	-
c6B	WP_006853309.1	Synechococcus sp. WH 8016	-	-	-	-	-	-	-	-	-	-	-	-	S	G	A	S	L	F	Q	N	N	C	A	S	C	H	P	N	G	E	N	I	I	R	-	R	G	R	T	L	K	I	K	A	L	T	-
c6B	WP_011619825.1	Synechococcus sp. CC9311	-	-	-	-	-	-	-	-	V	E	-	-	T	G	A	S	L	F	Q	N	N	C	A	S	C	H	P	N	G	E	N	I	I	R	-	R	G	R	T	L	K	M	K	A	L	T	-
c6B	AAP99622.1	Prochlorococcus marinus subsp. marinus str. CCMP1375	-	-	-	-	-	-	N	N	Q	T	-	-	N	G	E	R	L	F	I	E	N	C	A	G	C	H	I	N	G	G	N	I	I	R	-	R	S	K	T	L	R	L	K	D	L	H	-
c6B	ABX08509.1	Prochlorococcus marinus str. MIT 9211	-	-	-	-	-	-	L	S	E	M	-	-	D	G	E	N	L	F	I	K	H	C	S	G	C	H	I	N	G	G	N	I	I	R	-	R	N	K	T	L	K	L	K	D	L	Q	-
c6B	AAZ57502.1	Prochlorococcus marinus str. NATL2A	-	-	-	-	-	-	I	E	A	D	-	-	S	G	R	T	L	F	N	H	N	C	A	G	C	H	I	N	G	G	N	I	I	R	-	R	S	K	N	L	K	I	S	S	L	K	-
c6B	ABM75191.1	Prochlorococcus marinus str. NATL1A	-	-	-	-	-	-	I	E	A	D	-	-	S	G	K	N	L	F	N	H	N	C	A	G	C	H	I	N	G	G	N	I	I	R	-	R	S	K	N	L	K	I	S	S	L	K	-
c6B	AFY30412.1	Cyanobium gracile PCC 6307	-	-	-	-	-	-	-	-	-	E	-	-	A	G	G	S	L	F	Q	A	H	C	A	G	C	H	L	Q	G	G	N	I	I	R	-	R	G	K	T	L	K	L	G	A	L	E	-
c6B	WP_156776571.1	Synechococcus sp. WH 5701	-	-	-	-	-	-	-	-	-	A	-	-	S	G	E	S	L	F	A	N	H	C	A	G	C	H	I	N	G	G	N	I	L	R	-	R	G	K	T	L	K	L	K	A	L	E	-
c6B	WP_011936015.1	Synechococcus sp. RCC307	-	-	-	-	-	-	-	A	A	A	-	-	D	G	A	A	L	F	E	A	H	C	V	G	C	H	L	N	G	G	N	I	I	R	-	R	G	K	T	L	K	L	K	A	L	E	-
c6B	WP_010315885.1	Synechococcus sp. CB0205	-	-	-	-	-	-	-	-	-	-	-	-	D	G	A	Q	L	F	E	L	H	C	A	G	C	H	L	N	G	G	N	I	I	R	-	R	G	K	T	L	K	L	A	A	L	E	-
c6B	WP_136644198.1	Synechococcus sp. CB0101	-	-	-	-	-	-	-	-	-	-	-	-	D	G	A	Q	L	F	E	Q	H	C	A	G	C	H	V	N	G	G	N	I	I	R	-	R	G	K	T	L	K	L	A	A	L	E	-
c6B	ABB49776.1	Prochlorococcus marinus str. MIT 9312	-	-	-	-	-	A	S	D	I	R	-	-	N	G	E	T	I	F	R	N	V	C	A	G	C	H	V	R	G	G	S	V	V	L	K	G	S	K	S	L	K	L	S	D	L	E	-
c6B	ABO17395.1	Prochlorococcus marinus str. MIT 9301	-	-	-	-	-	A	S	D	I	R	-	-	D	G	E	T	I	F	R	N	V	C	A	G	C	H	V	R	G	G	S	V	V	L	K	G	S	K	S	L	K	L	S	D	L	E	-
c6C	NEV68277.1	Lyngbya confervoides BDU141951	-	G	D	L	Q	E	P	E	A	S	-	-	-	A	P	A	L	F	E	T	H	C	A	G	C	H	V	G	G	G	N	I	V	R	-	R	R	K	T	L	K	Q	R	A	L	E	-
c6C	WP_027269309.1	Leptolyngbya sp. PCC 6406	-	-	-	-	-	-	-	-	-	S	-	-	-	A	A	Q	I	F	E	L	N	C	A	G	C	H	A	H	G	G	N	I	I	R	-	R	G	K	T	L	K	S	H	A	L	A	-
c6C	WP_038017217.1	Synechococcus sp. PCC 7335	-	-	-	-	T	A	P	G	P	T	A	V	T	G	A	V	L	F	T	E	N	C	A	A	C	H	A	N	G	G	N	I	I	R	-	R	G	K	N	L	K	Q	R	A	M	K	-
c6C	WP_102164877.1	Fischerella thermalis WC441	-	-	-	-	-	-	A	D	T	T	-	-	N	G	A	K	I	F	D	V	H	C	A	G	C	H	L	N	G	S	N	I	V	R	-	R	G	K	N	L	K	L	K	A	L	K	-
c6C	WP_102220144.1	Fischerella thermalis CCMEE 5194	-	-	-	-	-	-	A	D	T	T	-	-	N	G	A	K	I	F	D	V	H	C	A	G	C	H	L	N	G	S	N	I	V	R	-	R	G	K	N	L	K	L	K	A	L	K	-
c6C	WP_102174993.1	Fischerella thermalis CCMEE 5268	-	-	-	-	-	-	A	D	T	T	-	-	N	G	A	K	I	F	D	V	H	C	A	G	C	H	V	N	G	S	N	I	V	R	-	R	G	K	N	L	K	L	K	A	L	K	-
c6C	WP_017312041.1	Fischerella sp. PCC 9339	-	-	-	-	-	-	A	D	T	T	-	-	N	G	A	K	I	F	D	V	H	C	A	G	C	H	I	N	G	S	N	I	I	R	-	R	G	K	N	L	K	L	K	A	L	K	-
c6C	WP_026723464.1	Fischerella sp. PCC 9431	-	-	-	-	-	-	A	D	T	T	-	-	N	G	A	K	I	F	D	V	H	C	A	G	C	H	I	N	G	S	N	I	V	R	-	R	G	K	N	L	K	L	K	A	L	K	-
c6C	WP_017314687.1	Mastigocladopsis repens	-	-	-	-	-	-	G	S	T	A	-	-	N	G	E	K	I	F	S	V	Q	C	A	G	C	H	I	N	G	S	N	I	V	R	-	R	G	K	N	L	K	L	K	A	L	K	-
c6C	AFZ24575.1	Cylindrospermum stagnale PCC 7417	-	-	-	-	-	-	L	D	T	T	-	-	N	G	A	Q	I	F	G	V	H	C	A	G	C	H	I	N	G	G	N	I	I	R	-	R	G	K	N	L	K	K	N	A	L	K	-
c6C	ABA21152.1	Trichormus variabilis ATCC 29413	-	-	-	-	-	-	V	D	T	A	-	-	N	G	E	Q	I	F	S	V	H	C	A	G	C	H	I	N	G	S	N	I	I	R	-	R	G	K	N	L	Q	K	K	A	L	K	-
c6C	WP_010994338.1	Nostoc sp. PCC 7120 FACHB-418	-	-	-	-	-	-	E	N	T	I	-	-	N	G	E	Q	I	F	S	V	H	C	A	G	C	H	I	N	G	S	N	I	I	R	-	R	G	K	N	L	Q	K	K	T	L	K	-
c6C	WP_015138583.1	Nostoc sp. PCC 7524	-	-	-	-	-	-	A	D	I	A	-	-	N	G	V	K	I	F	D	I	H	C	A	G	C	H	I	N	G	G	N	I	I	R	-	R	G	K	N	L	H	Q	K	A	L	K	-
c6C	ACC80541.1	Nostoc punctiforme PCC 73102	-	-	-	-	-	-	A	D	I	V	-	-	N	G	E	Q	I	F	S	L	H	C	A	G	C	H	I	N	G	S	N	I	V	R	-	R	G	K	N	L	K	K	Q	A	L	K	-
c6C	WP_044501022.1	Nostoc sp. PCC 7107	-	-	-	-	-	-	S	D	T	A	-	-	N	G	A	E	I	F	S	V	H	C	A	G	C	H	I	N	G	S	N	I	I	R	-	R	G	K	N	L	K	K	P	A	L	K	-
c6C	RUR84636.1	Chlorogloeopsis fritschii PCC 6912	-	-	-	-	-	-	A	D	T	T	-	-	N	G	A	Q	I	F	S	I	H	C	A	G	C	H	I	N	G	G	N	I	I	R	-	R	G	K	T	L	K	A	K	A	L	K	-
c6C	AHJ28282.1	Nodularia spumigena CCY9414	-	-	-	-	-	-	A	E	T	N	-	-	H	G	A	E	V	F	S	V	H	C	A	G	C	H	I	N	G	G	N	I	I	R	-	R	G	K	N	L	K	K	P	A	L	K	-
c6C	AFZ58400.1	Anabaena cylindrica PCC 7112	-	-	-	-	-	-	V	D	T	T	-	-	N	G	T	G	I	F	S	V	H	C	A	G	C	H	I	N	G	G	N	I	I	R	-	R	G	K	N	L	K	K	N	A	L	K	-
c6C	WP_016952802.1	Anabaena sp. PCC 7108	-	-	-	A	N	A	L	D	T	Q	-	-	N	G	A	E	V	F	S	V	H	C	A	G	C	H	I	N	G	G	N	I	I	R	-	R	G	K	N	L	K	K	N	A	L	K	-
c6C	WP_017719943.1	Oscillatoria sp. PCC 10802	-	-	-	-	-	-	A	D	T	A	-	-	S	G	A	Q	V	F	S	V	H	C	A	G	C	H	P	K	G	G	N	I	I	R	-	R	G	K	N	L	S	Q	K	A	L	K	-
c6C	ABW27756.1	Acaryochloris marina MBIC11017	-	-	-	-	-	-	A	S	P	G	-	-	D	G	A	V	L	F	E	T	Y	C	A	G	C	H	P	K	G	G	N	I	I	R	-	R	R	K	T	L	K	L	K	S	L	Q	-
c6C	WP_029315183.1	Acaryochloris sp. CCMEE 5410	-	-	-	-	-	-	A	S	S	G	-	-	D	G	A	V	L	F	E	T	Y	C	A	G	C	H	P	K	G	G	N	I	I	R	-	R	R	K	T	L	K	L	K	S	L	Q	-
c6C	AFY82868.1	Oscillatoria acuminata PCC 6304	-	-	-	-	-	-	A	N	S	G	-	-	D	G	A	K	L	F	T	V	H	C	A	G	C	H	A	N	G	G	N	I	I	R	-	R	G	K	T	L	K	L	K	A	L	A	-
c6C	ACK69335.1	Gloeothece citriformis PCC 7424	-	-	-	-	-	-	E	E	I	G	-	-	Q	G	E	Q	L	F	Q	T	Y	C	V	G	C	H	P	N	G	N	N	I	I	R	-	R	G	K	T	L	K	S	Q	A	L	K	-
c6C	TWH61040.1	Calothrix desertica PCC 7102	-	-	-	-	-	-	E	D	I	G	-	-	A	G	S	K	I	F	E	A	N	C	A	G	C	H	I	N	G	G	N	I	V	R	-	R	G	K	N	L	F	K	K	A	L	K	-
c6C	WP_157230174.1	Calothrix sp. PCC 7103	-	-	-	-	-	-	G	D	I	G	-	-	A	G	S	K	I	F	E	A	N	C	A	G	C	H	I	N	G	G	N	I	V	R	-	R	G	K	N	L	F	K	K	A	L	K	-
c6C	AFZ35854.1	Stanieria cyanosphaera PCC 7437	-	-	-	-	-	-	S	D	L	D	-	-	T	G	A	K	I	F	E	V	N	C	A	G	C	H	I	H	G	G	N	I	V	R	-	R	G	K	N	L	K	Q	K	T	L	Q	-
c6C	WP_019504263.1	Pleurocapsa sp. PCC 7319	-	-	-	-	T	A	I	N	L	D	-	-	R	G	A	A	V	F	K	A	N	C	A	G	C	H	A	K	G	G	N	I	V	R	-	R	G	K	N	L	K	L	R	A	L	H	-
c6C	WP_026097484.1	Geitlerinema sp. PCC 7105	-	-	-	-	-	-	A	D	L	D	-	-	N	G	E	A	I	F	D	R	Y	C	V	G	C	H	V	N	G	G	N	I	I	R	-	R	G	K	T	L	K	Q	R	T	L	R	-
c6C	WP_051030886.1	Geitlerinema sp. PCC 7407	-	-	-	-	-	-	A	D	L	D	-	-	L	G	A	K	V	F	E	V	H	C	V	G	C	H	L	K	G	G	N	I	V	R	-	R	G	K	T	L	Q	L	R	A	L	Q	-
c6C	ABB58572.1	Synechococcus elongatus PCC 7942 FACHB-805	-	-	-	-	-	-	A	A	P	A	-	-	T	G	A	A	L	F	E	A	Q	C	V	G	C	H	I	G	G	G	N	I	I	R	-	R	G	K	T	L	Q	L	K	A	L	K	-
c6C	BAD79758.1	Synechococcus elongatus PCC 6301	-	-	-	-	-	-	-	A	P	A	-	-	T	G	A	A	L	F	E	A	Q	C	V	G	C	H	I	G	G	G	N	I	I	R	-	R	G	K	T	L	Q	L	K	A	L	K	-
c6C	ABG53591.1	Trichodesmium erythraeum IMS101	-	-	-	-	-	-	T	E	I	T	-	-	Q	G	A	E	V	F	Q	I	H	C	A	G	C	H	A	K	G	G	N	I	V	K	-	W	W	K	N	L	K	I	R	T	L	K	-
c6C	WP_015118421.1	Rivularia sp. PCC 7116	-	-	-	-	-	-	A	D	T	V	-	-	D	G	A	K	I	F	S	A	N	C	A	G	C	H	I	N	G	G	N	I	I	R	-	R	G	K	N	L	K	I	K	A	L	K	-
c6C	WP_051036708.1	Calothrix parietina	-	-	-	-	-	-	A	D	T	L	N	S	N	G	A	K	I	F	E	S	N	C	A	G	C	H	I	N	G	G	N	I	I	R	-	R	G	K	N	L	K	L	K	V	L	R	-
c6C	AFY86855.1	Chroococcidiopsis thermalis PCC 7203	-	-	-	-	-	-	A	E	T	P	-	-	I	G	A	K	I	F	E	T	Q	C	A	G	C	H	I	N	G	G	N	I	V	R	-	R	G	K	N	L	K	Q	K	A	L	K	-
c6C	AAN03578.1	Synechococcus sp. PCC 7002	-	-	-	-	-	-	A	D	L	D	-	-	Q	G	A	Q	I	F	E	A	H	C	A	G	C	H	L	N	G	G	N	I	V	R	-	R	G	K	N	L	K	K	R	A	M	A	-
c6C	WP_015133866.1	Leptolyngbya sp. PCC 7376	-	-	-	-	-	-	A	E	L	P	-	-	D	G	A	Q	V	F	E	S	T	C	A	G	C	H	V	N	G	G	N	I	I	R	-	R	G	K	N	L	K	Q	R	A	M	E	-
c6C	EDZ93087.1	Arthrospira maxima CS-328	-	-	I	A	D	N	L	N	I	E	-	-	K	G	G	E	I	F	S	V	H	C	V	G	C	H	A	G	G	G	N	I	I	R	-	R	G	K	N	L	K	Q	R	A	L	Q	-
c6C	KDR57901.1	Arthrospira platensis str. Paraca	-	-	I	A	D	N	L	N	F	D	-	-	Q	G	A	E	I	F	S	V	H	C	V	G	C	H	A	G	G	G	N	I	I	R	-	R	G	K	N	L	K	Q	R	A	L	Q	-
c6C	WP_018396306.1	filamentous cyanobacterium ESFC-1	-	-	-	-	-	-	S	N	A	S	-	-	P	G	A	K	I	F	Q	V	Q	C	A	G	C	H	L	G	G	G	N	I	I	R	-	R	G	K	N	L	K	K	R	A	L	Q	-
c6C	AFZ47172.1	Cyanobacterium stanieri PCC 7202	-	L	T	E	I	N	R	N	I	T	-	-	D	P	S	K	L	F	E	L	N	C	A	G	C	H	V	N	G	G	N	I	I	R	-	R	S	K	N	L	K	L	K	T	L	Q	-
c6C	AFZ54190.1	Cyanobacterium aponinum PCC 10605	-	-	-	-	-	A	E	T	V	I	N	N	Q	P	Q	K	I	F	E	L	N	C	A	G	C	H	P	N	G	N	N	I	I	R	-	R	G	K	N	L	K	L	K	A	L	H	-
c6C	WP_036018741.1	Leptolyngbya sp. PCC 7375	-	-	-	-	-	W	A	D	T	T	-	-	D	S	S	K	L	F	E	T	H	C	A	G	C	H	P	N	G	A	N	I	I	R	-	R	G	K	N	L	K	Q	R	A	L	K	-
c6C	ACK67791.1	Rippkaea orientalis PCC 8801	-	-	-	-	-	-	V	D	L	N	-	-	H	G	E	E	I	F	S	I	H	C	A	G	C	H	P	N	G	S	N	I	I	R	-	R	G	K	N	L	K	L	K	A	L	Q	-
c6C	EAM48561.1	Crocosphaera watsonii WH 8501	-	-	-	-	-	-	E	D	I	N	-	-	D	G	A	K	I	F	S	I	H	C	V	G	C	H	P	Q	G	K	N	I	I	R	-	R	A	K	N	L	K	L	R	A	L	K	-
c6C	EAZ89306.1	Crocosphaera chwakensis CCY0110	-	-	-	-	-	A	E	E	V	T	-	-	D	G	S	K	I	F	T	V	H	C	A	G	C	H	P	N	G	N	N	I	I	R	-	R	G	K	N	L	K	M	R	A	L	K	-
[truncated: 67 more columns]
