# Supplementary material for: The Evolution of the Cytochrome c6 Family of Photosynthetic Electron Transfer Proteins
Source: Genome Biol Evol. 2021 Jun 24;13(8):evab146. doi: 10.1093/gbe/evab146 (PMC8358224; doi:10.1093/gbe/evab146)
Supplement: evab146_Supplementary_Data [file evab146_supplementary_data.zip › Supplementary table 4.xlsx]

## Sheet: Legend
Supplementary table 4: Taxon IDs used for eukaryotic cytochrome c6 family search. Results can be found in table 1.

## Sheet: Suppl table 4
Supergroup	Clade	Tax ID
Glaucophyta	Glaucophyta	38254
SAR - Rhizaria	Paulinella	39716
	Chlorarachniophyta	29197
Rhodophyta	Rhodophyta	2763
Viridiplantae	Chlorophyta	3041
	Streptophyta	35493
Cryptomonads	Cryptomonads	3027
Haptista	Haptophyta	2830
SAR - Heterokonta	Ochrophyta	2696291
SAR - Alveolata	Dinoflagellata	2864
Discoba - Euglenozoa	Euglenids	3035
